# Supplementary material for: Cytotoxic Activity, Topoisomerase I Inhibition and In Silico Studies of New Sesquiterpene-aryl Ester Derivatives of (-) Drimenol
Source: Molecules. 2023 May 8;28(9):3959. doi: 10.3390/molecules28093959 (PMC10179937; doi:10.3390/molecules28093959)
Supplement: Supplementary file 1 [file molecules-28-03959-s001.zip]

Archive with 1 entries (1 files):
- molecules-2339130-supplementary.pdf
